# Supplementary material for: Novel ACE-Inhibitory Peptides from Royal Jelly Proteins: Comprehensive Screening, Mechanistic Insights, and Endothelial Protection
Source: Foods. 2025 Dec 26;15(1):84. doi: 10.3390/foods15010084 (PMC12785803; doi:10.3390/foods15010084)
Supplement: Supplementary file 1 [file foods-15-00084-s001.zip]

Archive with 1 entries (1 files):
- foods-4022937-supplementary.pdf
